# Supplementary material for: Roles of GacSA and DJ41_1407 in Acinetobacter baumannii ATCC 19606
Source: Int J Mol Sci. 2025 Oct 31;26(21):10620. doi: 10.3390/ijms262110620 (PMC12609611; doi:10.3390/ijms262110620)
Supplement: Supplementary file 1 [file ijms-26-10620-s001.zip]

Archive with 1 entries (1 files):
- ijms-3872908-supplementary.pdf
